# Supplementary material for: Multivalent 9-O-Acetylated-sialic acid glycoclusters as potent inhibitors for SARS-CoV-2 infection
Source: Nat Commun. 2022 May 10;13:2564. doi: 10.1038/s41467-022-30313-8 (PMC9091252; doi:10.1038/s41467-022-30313-8)
Supplement: Supplementary file 4 — Source Data [file 41467_2022_30313_MOESM4_ESM.xlsx]

## Sheet: Figure 2
Source data file for
Multivalent 9-O-acetylated -sialic acid glycoclusters as potent inhibitors for SARS-CoV-2 infection
Simon J.L. Petitjean et al.
Figure 2
Panel C: Binding probability (%)
9-Ac-SA surface	9-Ac-SA surface + 1 mM 9-AcSA	SA Surface	SA surface + 1 mM 9-AcSA	Streptavidine surface
12.1	3.5	1.9	2.2	2.7
11.1	2.4	2.4	2.1	2.7
5.6	1.9	1.8	1.8	2.5
8.2	3.9	3	2.2	3.9
7.9	2.7	2.8	1.2	4.2
7.7	2.4	2.1	1.8	2.9
8.4	3.7	2.3	2.5	3.5
7.4	1.4	2.6	2	2.4
7.4	2.2	1.8	1.5	3.4
Panel e: DFS S1 - 9-AcSA			Panel e: Bell-Evans data					Panel f: contact time				Panel i: DFS VP - 9AcSA 1 µm/s			Panel i: Bell-Evans + Williams-Evans 1 µm/s					Panel i: DFS virion - 9AcSA 20 µm/s				Panel i: Bell-Evans + Williams-Evans 20 µm/s
LR (pN/s)	Force (pN)		LR (pN/s)	Error LR (pN/s)	F (pN)	Error F (pN)		Contact time	BP	SD		LR (pN/s)	Force (pN)		LR (pN/s)	Error LR (pN/s)	F (pN)	Error F (pN)		LR (pN/s)	Force (pN)			LR (pN/s)	Error LR (pN/s)	F (pN)	Error F (pN)
161.636	30.194		715.539	186.151	47.8	13.15		0	0	0		863.668	66.7694		6791.47	1784.24	62	17.5		1349.93	7.24215			418091	149076	104.9	25
180.239	57.4054		2208.22	667.805	61.1	16.5		30	3.67839	1.81476		942.026	44.3403		6791.47	1784.24	102	20		1551.54	14.6113			418091	149076	168.8	27.5
261.612	20.4741		4918.83	1608	69	15.9		80	6.83594	2.23332		1065.39	42.1352		6791.47	1784.24	151	17.5		73358.9	77.8514			418091	149076	242.2	30
315.636	34.5526		18913.1	6286.66	70	15.65		130	9.73307	2.69456		1559.6	61.5473		6791.47	1784.24	199	20		83694.9	93.9053
317.535	35.2222		61217.2	20631.1	92.6	17.5		180	10.3841	2.73147		1596.83	119.218		6791.47	1784.24	240	22.5		106465	136.426
353.317	79.8454		229369	71233.1	96.9	13.5		280	14.4531	2.89036		1701.43	102.701							120769	105.522
375.207	47.03							530	16.8294	1.58773		1992.71	65.9117		16299.3	5328.16	66	17.5		121357	79.0957
376.161	70.6143							1030	18.9128	2.44401		2039.96	105.124		16299.3	5328.16	114	20		129174	59.6043
376.303	36.2373											2115.77	81.6085		16299.3	5328.16	167	20		137655	72.3986
386.754	42.6682											2118.18	107.888		16299.3	5328.16	223	20		138119	84.2645
387.099	42.6326											2190.23	51.5759		16299.3	5328.16	275	22.5		139024	77.2741
388.845	28.8973											2265.39	97.2531							142381	94.3635
389.688	36.8848											2292.05	51.504							147449	224.701
390.302	29.2105											2367.1	63.9721							150372	129.137
409.149	32.1823											2368.66	79.2545							153653	61.862
422.377	74.3214											2382.21	80.3898							156105	157.989
426.16	47.4227											2382.48	130.432							160394	78.0788
433.008	46.8492											2564	72.9141							161301	65.3364
440.265	39.5129											2608.08	117.293							171344	124.125
442.786	104.487											2655.34	72.0359							176786	119.956
447.151	33.6439											2698.53	77.8093							178176	41.2943
449.084	43.2633											2699.77	75.1439							178693	120.857
460.392	62.9565											2883.75	67.7167							183196	77.5292
462.113	53.2502											2973.99	50.9024							183653	71.8255
462.898	42.9348											2977.69	131.406							186977	133.593
464.236	36.8834											3100.38	64.4684							190172	171.829
483.057	30.1615											3152.26	49.2868							192120	160.486
483.882	64.6089											3190.2	105.307							192514	116.053
503.026	50.7622											3262.68	71.2972							192616	177.753
507.217	50.5263											3279.34	86.9882							194493	157.223
507.475	55.6784											3405.44	72.8502							194581	148.98
520.851	56.2508											3487.35	65.9882							196560	209.874
525.082	50.3222											3588.42	53.3562							196980	173.015
530.348	86.2252											3597.88	47.0589							200594	169.025
540.753	26.1776											3657.02	49.228							203425	142.895
550.502	91.0655											3691.74	72.0796							205065	91.2008
558.281	48.312											3693.5	48.1604							207849	56.7413
559.992	42.717											3754.89	41.3347							207900	94.3398
564.448	73.5235											3787.67	65.7566							211290	107.267
577.642	43.9029											3806.07	60.4034							213159	197.355
584.609	85.2325											3823.64	164.421							215454	93.3639
588.014	80.6881											3854.45	86.6543							216998	128.213
592.106	69.9778											3880.25	125.808							217685	57.3851
592.724	46.1238											3907.77	61.2201							217891	203.089
602.053	41.7719											3925.07	81.7007							223878	149.856
604.468	82.2006											3925.71	46.0255							227973	127.919
608.663	60.4015											3948.98	74.7703							228366	55.0929
609.188	55.0953											3981.8	62.6037							230178	230.656
610.464	38.7216											4045.72	129.403							232739	121.324
611.933	53.5309											4054.14	53.8356							232832	89.2923
613.024	49.9675											4065.85	101.99							234144	100.86
617.858	36.7767											4093.04	49.5179							234409	124.265
619.216	46.3199											4297.37	43.379							234989	159.755
619.849	35.6226											4310.01	97.7354							235756	129.495
621.117	69.4014											4311.24	43.3292							240481	114.677
621.875	52.5112											4382.34	118.716							240874	281.083
626.864	45.2214											4417.73	43.1073							241867	149.505
627.329	112.384											4437.17	43.7124							243995	92.5568
644.301	52.1											4463.77	75.645							245707	175.263
654.878	45.193											4514.43	44.8078							246010	100.075
656.621	48.6481											4516.54	107.484							247157	196.256
672.164	58.7394											4562.08	84.3937							248962	403.39
677.153	63.9778											4599.92	57.8681							250199	192.682
678.376	23.5372											4630.82	133.196							250761	125.037
681.242	46.192											4638.59	46.9777							251041	262.84
685.773	68.4254											4639.22	67.8487							251276	188.616
690.865	47.5649											4655.87	54.8976							251433	98.8343
693.357	89.2714											4670.49	160.18							251452	184.675
699.031	89.3274											4712.61	170.181							251768	114.065
701.421	81.8556											4716.62	183.878							252015	98.4223
713.516	58.2061											4753.1	108.723							253115	155.512
724.645	41.8468											4755.05	202.446							253130	130.538
726.533	85.4445											4761.98	120.602							253397	113.424
729.591	49.2497											4793.93	70.4501							254218	136.54
731.431	182.452											4828.03	72.2385							254862	111.554
732.125	105.117											4830.23	135.657							260596	239.173
733.959	70.6585											4843.53	231.217							261205	156.61
735.404	35.236											4852.01	84.6643							261785	236.976
739.025	45.1664											4872.2	65.0007							262869	313.051
739.746	65.8358											4908.94	124.385							263185	146.463
744.72	46.1757											4937.57	141.002							263569	172.974
750.626	55.2459											5019.8	56.4916							264560	162.862
757.774	51.8105											5062.63	96.582							265404	76.7358
762.537	37.4442											5077.84	205.169							265569	306.825
767.359	54.4191											5172.29	43.18							265705	167.579
777.095	33.9237											5216.2	40.8144							266504	249.76
782.568	81.248											5246.91	242.521							267104	86.9505
787.836	54.1262											5285.1	224.637							267708	120.204
791.23	45.8021											5327.18	60.1148							268183	289.696
793.757	52.7458											5340.96	85.1063							268411	161.993
803.827	45.9411											5382.16	29.4006							269639	252.023
807.026	110.518											5390.48	83.3416							270632	319.825
807.167	90.3836											5424.2	139.834							272190	120.023
807.793	53.1101											5424.65	107.388							274504	206.202
812.699	66.2918											5426.46	66.3108							274818	149.619
816.315	62.3272											5482.8	203.901							274866	99.1617
818.457	65.2753											5482.98	86.9993							277019	243.002
818.729	36.6169											5504.44	103.697							278014	215.967
821.819	52.4964											5530.78	55.4948							280644	132.01
837.112	82.1365											5539.94	93.5931							280673	200.239
840.264	34.6827											5556.03	74.6424							283944	200.546
840.467	71.0303											5584.53	144.637							287673	161.396
844.626	100.795											5586.99	175.948							288333	70.7554
853.313	122.566											5601.49	113.707							290318	146.895
853.488	74.9695											5624.85	108.88							290855	123.923
854.636	30.8583											5641.92	166.224							290866	157.837
863.282	34.369											5658.28	88.845							290902	128.759
867.486	109.572											5798.21	195.09							291260	115.556
868.939	56.1087											5805.63	82.3041							291689	181.678
873.35	37.1769											5826.62	87.3527							292250	175.421
879.077	44.7554											5885.54	255.392							292949	222.74
879.406	99.6504											5891.25	138.908							293122	99.4423
880.437	101.485											5914.16	111.823							293569	145.15
883.054	61.6476											5930.72	276.208							295364	169.244
890.678	104.408											5964.9	75.221							297128	186.406
892.243	47.2741											5980.94	194.077							297892	264.165
903.467	23.9945											6015.85	150.369							298563	103.536
909.519	79.159											6052.68	95.9901							298602	180.94
909.709	84.9565											6062.87	89.8579							298728	207.46
915.409	62.6477											6071.14	59.9254							298902	88.3042
919.221	44.7744											6095.03	57.1304							301920	147.503
919.786	102.499											6116.05	93.4884							304493	101.877
927.415	173.173											6125.01	102.815							304890	58.2956
930.13	53.3823											6183.72	81.6338							305120	172.956
934.577	67.8185											6191.68	76.6304							305145	143.322
936.707	74.5587											6202.1	242.702							305578	177.601
938.153	34.697											6202.52	80.5152							305850	99.9549
940.186	74.2687											6236.29	119.369							307383	174.239
941.04	57.3386											6247.33	149.554							308562	110.666
941.447	52.8003											6250.1	97.9253							308579	90.298
948.778	40.2839											6253.99	59.3609							311511	128.137
953.856	29.8616											6256.86	54.1478							311646	200.57
954.434	64.1024											6327.27	84.168							312461	234.367
962.423	38.9325											6346.41	160.895							313808	143.527
963.21	66.7559											6448.67	150.758							315211	146.105
968.364	79.1162											6493.85	143.889							315520	268.185
969.849	168.733											6514.37	44.3127							317362	294.665
972.167	41.1643											6527.61	112.532							317643	171.68
981.03	47.6317											6561.58	110.918							317975	126.671
985.346	57.5989											6628.55	79.4373							318624	77.3689
988.112	78.2712											6680.55	129.363							319034	176.335
992.985	61.9642											6686.85	161.594							319272	175.071
993.728	103.748											6689.44	100.22							319749	218.986
995.106	56.8281											6706.12	81.3479							319954	410.478
995.823	69.7367											6736.34	186.966							320335	86.1174
999.419	64.4653											6767.55	44.8218							320565	146.836
1000.29	33.5961											6793.89	101.662							320787	211.818
1002.22	51.4277											6797.57	156.427							322437	193.862
1006.2	76.3104											6798.42	183.803							325787	168.464
1016.02	53.906											6832.77	125.405							325959	189.157
1016.17	62.784											6854.26	200.572							327328	204.434
1016.69	54.37											6878.05	57.1795							328133	211.129
1037.02	139.746											6962.83	55.418							328273	92.4146
1041.1	46.2608											6966.41	70.9782							328371	120.132
1041.72	113.229											6994.85	82.2161							328556	99.8174
1043.72	84.9662											7048.6	201.604							328783	221.339
1043.9	46.171											7050.93	68.7881							330213	195.685
1045.14	71.8447											7154.17	67.1756							330676	189.063
1059.36	57.9684											7158.66	53.5853							330713	81.5272
1064.76	74.9693											7197.79	52.0923							330917	93.8166
1068.38	58.8616											7197.83	201.413							331775	292.058
1075.65	35.9176											7215.08	64.7622							331811	157.571
1079.32	43.4115											7257.21	106.673							333144	127.843
1085.93	92.6117											7280.97	146.973							333258	162.952
1086.26	62.1164											7291.74	139.522							333643	187.977
1094.68	82.2639											7334.58	94.8662							334763	294.076
1098.97	77.1051											7336.08	131.974							334886	177.46
1099.73	73.4446											7348.94	86.5771							336410	145.684
1103.57	97.2522											7363.22	95.6591							336722	272.063
1103.78	106.242											7387.38	62.5029							338369	183.745
1109.67	113.107											7401.73	173.813							338868	353.686
1111.49	76.2851											7414.4	442.209							339515	147.691
1114.91	78.1785											7422.79	134.873							340342	185.394
1117.73	120.167											7443.63	74.6993							340529	232.111
1120.46	52.0246											7447.06	244.112							342740	80.7276
1130.17	57.7554											7448.58	248.553							343356	114.141
1130.66	59.9795											7454.43	208.08							343765	114.861
1130.91	90.802											7467.87	108.889							343894	107.186
1137.31	76.3079											7485.56	214.814							344241	183.386
1139.06	75.8252											7504.44	73.7088							347265	198.102
1156.88	73.2912											7551.86	162.379							348770	229.591
1157.84	63.2393											7570.22	122.096							348991	201.504
1159.75	112.651											7572.41	118.023							349861	245.303
1162.6	100.392											7579.96	73.2614							350137	95.431
1182.95	179.167											7583.69	104.69							350998	150.392
1184.11	155.373											7587.62	226.979							351053	166.862
1192.05	45.8216											7611.95	51.9401							351056	120.953
1192.05	87.7595											7664.55	82.2025							351341	99.8619
1192.36	65.9491											7707.68	74.9817							351762	210.961
1193.29	69.6843											7723.21	102.15							352345	163.378
1207.05	131.116											7738.75	64.4888							352921	184.241
1212.23	115.048											7765.63	71.6614							353244	156.838
1213.24	34.0813											7769.3	191.463							354297	73.2964
1213.35	97.4211											7844.46	229.821							354984	103.214
1222.66	120.802											7913.19	48.9309							358218	123.44
1223.54	41.6532											7917.92	67.3949							360942	164.478
1229.11	45.2109											7928.94	174.162							361447	144.313
1233.96	47.3518											7931.6	164.023							363047	135.247
1235.68	49.8395											7989.42	155.273							363075	150.484
1236.28	96.1638											8023.07	80.6171							363649	143.498
1237.23	90.3293											8053.63	117.222							364193	248.801
1242.05	73.3524											8054.57	83.5333							364736	124.673
1245.45	83.5808											8056.32	99.4062							364884	257.796
1246.14	112.525											8096.5	157.911							365951	355.218
1248.93	102.954											8102.62	92.1107							368461	89.6068
1252.41	66.619											8158.95	38.2342							369334	147.138
1254.96	66.0438											8162.59	324.392							370771	92.1213
1255.74	71.6228											8169.58	74.6695							371871	216.208
1257.48	75.8379											8172.75	171.173							372344	285.736
1259.45	65.9817											8212.47	217.462							372373	135.67
1263.66	38.7039											8256.54	148.152							376178	267.005
1264.48	70.4037											8259	116.8							378784	454.74
1266.38	57.441											8277.64	116.734							379266	231.426
1282.95	74.3764											8313.19	104.757							379381	116.668
1283.86	136.329											8315.41	180.31							379538	191.937
1288.39	58.2387											8407.38	59.6608							380768	137.391
1290.72	53.6763											8442.52	158.36							381018	249.276
1293.04	61.7493											8534.26	345.158							381500	63.8079
1294.21	75.5104											8536.25	123.317							384194	112.355
1295.86	39.1802											8562.86	236.775							385628	107.65
1314.28	29.4261											8638	70.7794							385800	140.902
1318.75	116.976											8657.22	77.0751							385986	95.1801
1320.52	43.1518											8682.51	49.2113							386436	147.088
1320.93	77.9328											8709.97	70.9545							387526	149.152
1321.68	84.5808											8724.48	81.0589							388134	104.481
1321.7	40.2672											8806.51	591.003							389716	232.695
1324.32	69.3409											8812.35	133.992							390905	260.613
1332.52	45.715											8818.57	55.5098							391534	207.534
1334.11	47.9963											8871.6	91.1804							391812	193.403
1335.43	107.784											8886.62	102.383							392023	188.922
1342.91	255.083											8909.35	66.1908							392062	219.598
1351.71	215.493											8970.72	96.681							392589	215.409
1353.28	63.2173											8990.8	223.576							392896	206.105
1357.51	98.1368											8992.71	115.344							394400	237.47
1358.33	117.882											9079.08	83.2353							395843	161.592
1361.93	58.5163											9089.78	63.6483							396821	392.112
1362.62	100.617											9206.49	44.2945							396971	242.811
1363.58	106.605											9227.8	188.429							397055	163.53
1364.58	45.5307											9240.89	132.049							397328	181.602
1368.14	98.718											9243.24	94.3112							397915	118.134
1376.2	203.611											9261.07	121.175							399768	184.181
1377.46	89.3343											9262.82	70.8265							402715	199.466
1379.11	72.7288											9311.15	81.3857							403542	271.473
1381.02	139.988											9365.64	69.6514							404523	209.415
1381.26	111.396											9368.32	161.376							405563	145.255
1382.18	53.9175											9369.1	130.566							408033	201.233
1386.51	98.3279											9382.28	121.129							409318	144.065
1387.33	72.5068											9385	107.494							411824	209.751
1388.39	141.627											9438.27	239.308							412462	125.324
1400.46	168.928											9465.58	195.952							413717	300.917
1403.59	116.046											9502.28	75.1363							414092	83.0541
1409.43	62.9378											9530.23	61.9546							414532	283.986
1409.99	159.753											9534.5	97.7542							414889	108.921
1417.99	73.0429											9569.24	91.322							415206	156.347
1418.72	61.6315											9583.09	239.753							415514	289.533
1425.65	43.3178											9604.9	59.2771							415836	191.208
1428.02	90.3409											9692.33	88.8264							416426	258.834
1429.06	117.877											9738.99	110.73							417228	209.894
1435.28	103.864											9821.6	59.1109							417299	116.7
1436.41	88.7696											9834.01	154.501							419187	81.8424
1438.48	144.578											9856.05	80.4997							419318	272.592
1444.79	112.344											9909.68	55.7543							419841	181.913
1445.39	97.2882											9920.82	79.9061							420372	115.906
1453.45	89.3911											9931.85	67.6383							421477	242.327
1459.08	64.5232											9937.79	53.3362							422612	149.713
1462.87	67.9296											9990.71	202.629							424350	114.088
1464.43	85.2566											10015.2	92.1445							424934	291.712
1467.52	102.606											10026.4	86.2641							426511	219.336
1473.45	139.137											10085.9	86.0388							426982	193.464
1477.69	195.027											10156.2	474.026							428679	391.904
1486.53	48.0821											10164	99.4912							429199	214.168
1487.34	66.9375											10167.9	144.038							429416	211.334
1488.24	151.123											10172.8	195.469							429483	106.888
1488.32	71.3964											10175.7	462.023							429969	110.605
1493.13	65.0448											10185.9	160.696							436266	202.866
1494.83	88.5915											10210	166.848							437859	99.1373
1497.51	130.204											10252.5	53.5087							437978	111.849
1498.67	77.6266											10278.9	120.374							438022	60.8571
1507.29	80.4428											10344.7	152.88							438477	168.78
1507.44	46.6767											10353	125.641							439573	109.416
1511.71	69.2265											10385.9	175.298							439721	189.571
1511.84	86.8451											10408.6	267.437							443662	155.69
1513.17	106.95											10449.9	133.788							444530	214.385
1513.93	116.432											10470.4	128.984							444778	207.046
1518.83	113.815											10488.1	104.063							444894	295.579
1526.35	72.0521											10565	255.61							446023	138.853
1528.2	49.4827											10623	84.4379							447064	105.28
1531.56	94.966											10651.5	92.0174							449664	223.054
1532.29	63.0538											10666.8	196.75							449763	99.9515
1532.8	84.2862											10719.2	159.959							450004	235.583
1532.98	87.2427											10761.6	117.714							453112	134.245
1533.37	128.277											10866.8	54.6129							454507	178.65
1535.21	102.99											10882.3	41.6402							454661	229.898
1535.68	62.5765											10940.3	90.5275							455418	92.1578
1540.57	94.1602											10996.4	212.01							456337	210.015
1541.54	57.0786											11003	149.581							458597	387.508
1541.94	143.286											11049.7	188.395							458878	215.21
1542.04	101.282											11050.5	164.5							459403	252.137
1548.33	194.001											11200.5	40.2709							459650	426.865
1550.81	78.7759											11205.2	70.2507							460832	247.153
1551	95.2238											11248.4	107.498							460919	130.21
1552.38	101.675											11311.1	228.983							460979	85.3908
1553.04	90.688											11313.4	55.3115							463503	123.67
1555.34	137.492											11317	113.342							465359	324.959
1557.64	156.593											11350	74.3474							465942	211.148
1560.07	97.7715											11451.2	84.0075							467647	88.5813
1561.05	42.8741											11464.8	212.922							468379	214.618
1562.06	49.2286											11509.9	234.69							468527	509.838
1562.31	144.926											11518	122.057							469550	218.725
1567.93	140.11											11568.4	172.342							469743	411.41
1570.99	29.1265											11571.2	98.6027							469790	197.424
1571.91	79.9777											11596	130.098							470108	187.203
1576.73	101.26											11623.1	138.517							470350	228.078
1578.23	74.4717											11634.5	100.765							472516	239.171
1580.96	99.5999											11671.1	162.402							473449	165.049
1581.65	96.7252											11673.6	49.5782							475293	184.803
1588.05	170.782											11687.2	95.9466							475680	130.456
1589.11	86.2979											11728.8	73.7164							475888	141.813
1589.54	55.478											11741.4	61.4487							476202	163.049
1590.98	127.68											11764.2	62.2531							476610	220.356
1592.95	110.286											11795.9	84.193							478755	260.837
1594.68	142.499											11846.5	124.205							478964	285.255
1599.31	127.217											11952.9	265.208							479654	366.261
1602.35	95.7161											11962	58.9735							480484	390.569
1609.86	157.459											11990.4	185.309							482102	265.283
1610.41	84.6987											12005.2	136.685							482930	176.151
1620.02	43.4261											12053.2	236.181							483417	183.637
1621.49	48.0923											12053.9	97.6522							483632	235.992
1623.08	93.5071											12063.4	171.44							484293	239.548
1630.6	67.4626											12126.5	57.2397							485760	291.572
1633.89	59.0086											12142.1	52.7169							485918	183.887
1634.83	64.9738											12164.4	38.6912							485970	183.053
1637.95	92.0035											12165.1	179.048							487299	144.678
1638.24	137.926											12169.5	36.85							487523	76.8596
1639.01	79.2267											12356.6	76.4445							488331	188.142
1639.48	119.168											12399.5	60.0695							490219	165.577
1640.52	141.032											12458.5	65.0385							490372	169.466
1646.41	106.586											12474.8	87.0647							490825	234.34
1646.55	84.3003											12485.8	73.0482							491366	110.224
1646.69	99.7394											12509.9	235.87							491586	134.42
1647.29	171.852											12615.7	84.0057							493781	166.621
1654.59	168.886											12640.4	82.6903							494321	268.289
1655.46	153.685											12697.8	333.675							494335	242.284
1658.12	127.326											12720.9	53.2611							494861	133.445
1659.42	135.104											12724.3	102.718							496954	209.774
1662.62	110.542											12760.9	122.025							498458	166.082
1668.69	116.329											12779.4	197.224							499963	334.858
1675.45	95.1144											12781.3	223.655							500329	142.647
1678.72	80.2353											12791.9	223.194							500365	67.0617
1679.15	74.0899											12799.8	93.7697							500570	271.829
1679.59	164.002											12847.4	208.646							501444	251.913
1681.23	100.758											12893.5	127.832							501547	148.02
1681.84	89.8831											12988.1	113.379							503518	196.126
1686.06	46.5229											13020	84.425							504167	167.561
1687.37	240.706											13040.8	118.358							505342	188.675
1688.27	40.6945											13044.9	74.8035							506500	191.797
1688.29	101.119											13097.2	93.2329							508588	52.9627
1693.66	118.006											13166.7	112.143							508838	212.55
1694.9	142.416											13273.5	151.484							508903	314.468
1698.95	143.502											13299.8	90.1147							510113	62.461
1699.31	77.5228											13307.9	40.8466							510754	153.204
1699.93	70.7092											13314.6	60.7141							511399	199.971
1701.28	44.0794											13343.4	89.3349							511855	84.4968
1705.78	110.103											13429.4	113.082							512453	446.141
1707.56	43.9415											13456	175.98							512548	226.329
1709.91	96.4843											13476.6	106.872							515041	304.249
1710.6	146.262											13486.2	156.161							515043	293.054
1712.01	74.7971											13508	86.9555							516001	151.903
1713.47	36.5388											13560.8	40.8516							516634	240.274
1715.64	39.8671											13577	181.193							517898	139.72
1722.26	102.205											13650.9	149.552							518747	148.512
1723.34	95.2677											13651.3	358.108							519256	75.5084
1725.87	149.514											13688.5	108.886							522101	369.855
1727.83	208.72											13693	69.999							522399	175.677
1730.35	79.511											13722.8	283.655							522547	256.836
1731	64.2738											13738.6	44.0685							522569	137.228
1734.7	101.625											13834.4	174.724							523372	58.2609
1740.11	95.5366											13883.7	195.108							524609	136.171
1740.83	120.664											14022.2	67.9371							525583	266.927
1747.92	80.9696											14055	101.417							525615	176.938
1752.17	173.639											14163	55.4077							529192	510.609
1752.24	92.6388											14217.7	336.592							529211	161.246
1752.78	78.4656											14228.9	134.322							531407	302.05
1755.84	99.9501											14261.6	131.976							532383	177.326
1756.54	118.304											14270	170.138							534562	219.052
1757.47	100.583											14299.3	88.9333							535260	124.955
1758.52	59.1473											14369.3	42.2038							535369	219.716
1759.49	196.527											14438.8	119.38							537380	374.915
1759.6	59.8527											14481.3	123.431							537983	123.571
1760.15	119.192											14553.7	216.345							538406	169.702
1769.93	129.074											14593.5	270.967							539707	224.095
1770.17	59.2816											14635.3	76.1406							540150	136.133
1776.81	118.788											14673.7	135.691							540181	326.046
1779.09	59.0396											14735.4	121.51							540333	310.871
1779.89	50.4156											14776.1	49.8843							541182	145.415
1779.93	95.0093											14860.6	132.348							541918	111.438
1780.38	99.1201											14868.2	135.448							543896	224.989
1781.24	146.377											14879	124.775							546456	205.653
1782.62	58.0088											14916.6	157.58							546964	158.041
1783.7	117.129											15055.8	125.372							547664	113.71
1784.74	127.499											15120.9	114.719							548277	136.102
1785.18	112.092											15205.6	111.278							548330	65.7969
1788.85	134.772											15223.1	143.968							548357	112.799
1793.87	34.5772											15286.5	132.899							550836	273.938
1799.45	57.6456											15293.7	133.706							550942	259.811
1803.91	73.782											15324.6	80.6054							552565	262.43
1807.49	132.648											15400.4	60.4086							552659	236.202
1808.05	66.4363											15559.1	395.971							552680	114.07
1811.37	37.4042											15580.6	596.282							553960	276.677
1812.57	31.257											15723.2	56.459							554859	172.26
1814.53	48.4148											15745.6	297.885							554988	214.102
1814.56	107.079											15963.9	63.1849							558218	144.505
1815	109.1											16156.9	67.6004							562089	188.335
1817.15	106.181											16195.2	90.3719							565619	224.138
1821.25	109.629											16214.4	225.797							566549	177.939
1822.55	41.7604											16564.3	71.3509							567545	268.01
1826.67	135.932											16576.6	51.6983							568519	157.201
1829.64	95.8704											16635.3	188.085							569867	281.244
1830.76	82.8414											16637.7	206.09							571855	365.456
1836	87.5707											16735.3	158.715							573291	251.541
1836.27	89.7771											16801.7	78.0205							573362	171.156
1836.53	49.8317											16809.6	95.0413							575483	194.695
1836.54	82.4271											17001.6	95.7666							576343	192.215
1836.7	56.5982											17118.8	52.6202							576767	161.235
1840.9	109.81											17126.4	77.7027							577175	480.755
1845.28	85.1626											17180.5	87.5543							578605	155.374
1854.58	40.5569											17236.4	51.7091							578689	222.401
1859.17	98.0483											17237.9	58.1775							581272	423.165
1859.18	74.4517											17269.2	111.512							582753	316.338
1860.45	104.773											17270.9	71.2163							587849	190.737
1864.54	157.207											17359.2	140.137							588630	215.362
1868.94	45.1935											17615	141.264							589774	193.493
1870.6	142.014											17690.7	167.759							590086	284.524
1874.82	90.8434											17770.7	52.6884							590570	230.928
1875.6	119.642											18156.9	236.866							593051	314.97
1875.83	44.7											18225.9	135.517							593568	148.155
1879.28	70.1726											18244.5	223.7							598733	159.12
1880.4	55.2939											18441.1	386.945							600095	151.351
1881.3	182.27											18524	217.029							600873	217.28
1881.68	76.6283											18578.5	66.6429							601125	335.823
1884.73	100.066											18648.9	186.134							604277	294.81
1885.02	75.0526											19167	218.437							606593	161.626
1885.44	91.8097											19244	116.415							606699	138.581
1886.29	50.3419											19322.4	115.259							606988	557.43
1886.62	243.891											19324.5	149.742							607820	173.312
1888.03	54.9526											19402.8	229.199							608792	167.739
1893.77	101.285											19459.7	167.342							611051	179.065
1896.7	82.451											19543.8	72.4479							612511	231.167
1897.62	94.9815											19620.8	75.6108							612946	104.242
1898.27	115.69											19622.4	245.58							613211	603.073
1899.19	212.686											19704.4	107.174							613553	153.203
1902.14	177.92											19704.6	131.814							613901	739.852
1908.9	73.1918											19997.4	121.774							614327	81.8871
1911.26	138.455											20040.2	63.6284							616152	334.828
1913.88	223.189											20279.4	88.8675							619183	208.979
1915.65	76.6338											20705.3	267.179							623618	349.946
1921.29	47.7503											20973.2	154.055							625874	259.615
1921.52	106.798											20996.8	100.138							627161	294.118
1924.4	75.3886											21225.2	192.211							628524	123.299
1928.64	77.3447											21315.3	144.433							630645	299.645
1930.15	167.288											21398.4	130.802							634485	253.963
1932	169.169											21411	105.059							638947	335.262
1932.78	52.9871											21485.3	60.5781							640231	236.294
1935.29	60.2503											21631.5	113.982							640324	148.577
1939.64	52.6899											21635.6	50.4814							640452	287.403
1939.76	133.925											21720.3	67.1514							641561	245.895
1940.17	204.021											21852.4	60.4827							642505	332.462
1942.06	79.9338											21866.7	114.829							642750	181.43
1943.94	42.9859											22033.4	127.839							643541	810.564
1950.96	212.754											22133.1	88.4766							644068	371.429
1956.17	83.3933											22151	77.9129							645225	170.955
1957.9	92.6371											22319.8	170.068							654242	169.694
1959.34	47.252											22425.6	78.0554							655051	394.584
1960.72	73.0754											22552	45.4773							655098	251.337
1962.75	220.994											22746.4	61.4606							655566	363.254
1963.18	92.4749											22915.1	192.338							659690	287.991
1963.45	79.5941											23022.1	289.736							663987	144.335
1965.94	226.45											23123.8	106.872							664074	245.876
1966.22	81.6348											23198.8	127.089							665590	162.158
1971.37	82.8649											23353.6	101.546							665763	183.07
1973.77	55.8525											24030.9	178.812							667953	100.273
1982.06	40.5792											24177	242.012							668700	194.35
1984.82	45.7165											24255.4	73.919							669102	207.937
1987.36	63.1372											24311.5	152.424							670200	120.359
1988.99	82.6504											24594.5	270.353							672350	197.622
1990.32	136.29											24748.3	102.953							673257	397.94
1993.45	100.854											25022.4	240.798							674745	276.16
1994.19	117.683											25097.9	65.2519							682482	386.624
1996.55	64.7037											25464.5	102.435							682651	244.185
1998.39	145.871											25606.2	304.179							683601	226.111
2000.32	68.8459											25634.7	191.364							684410	117.546
2002.84	83.6394											25659.9	81.7527							686647	249.709
2003.28	114.193											25669.4	190.474							690408	297.452
2005.49	256.281											25690.3	53.3126							692868	155.246
2019.57	143.84											26184.2	181.879							701806	84.7932
2024.1	37.0842											26203.4	171.29							702947	321.459
2024.5	123.196											26267.4	96.326							712257	137.31
2024.95	99.385											26409.4	255.528							735494	247.589
2025.06	57.2393											26477.5	345.911							738792	215.82
2038.37	93.6593											26501.2	143.829							783936	166.669
2040.08	78.1421											26739.3	113.223							791862	358.828
2040.57	52.3241											26748.1	155.303							801207	503.601
2041.01	133.136											27357.2	226.746							804856	249.882
2041.15	66.5684											27607.6	280.512							823271	175.785
2042.41	31.5491											28032.5	98.1236
2044.04	146.571											28192.5	36.0396
2044.5	172.967											29191.2	57.5484
2047.18	70.5932											29604.2	84.0413
2049.55	61.637											29617.2	159.185
2052.48	98.2869											32445.1	171.37
2054.39	162.048											34158.1	152.06
2056.49	62.7161											37114.9	71.5685
2057.96	53.3851
2058.45	103.634
2061.5	57.6175
2062.86	153.045
2069.29	167.722
2069.98	276.823
2070.1	66.7623
2073.77	66.4847
2081.71	177.976
2085.48	144.515
2085.65	120.654
2087.22	63.2053
2090.06	67.2648
2091.7	49.7983
2092.32	36.0235
2104.14	161.305
2107.83	119.905
2112.66	91.181
2113.41	154.213
2113.62	145.781
2114.58	79.4257
2123.81	106.188
2129.47	98.1834
2131.17	67.1985
2131.93	123.411
2132.43	46.827
2133.81	108.949
2134.19	62.7475
2137.29	83.169
2138.07	74.8545
2143.43	46.147
2148.32	36.4312
2149.87	70.75
2156.45	130.589
2161.07	59.9862
2165.56	160.56
2168.52	64.2407
2181.48	184.469
2187.42	117.03
2192.8	66.3227
2193.68	40.8481
2194.05	147.36
2196.45	85.0417
2198.81	122.051
2201.27	116.099
2206.39	89.4081
2213.89	113.93
2214.89	122.961
2218.56	256.191
2220	152.964
2221.95	51.3944
2227.13	98.8495
2227.42	68.183
2228.16	139.152
2228.34	245.478
2229.54	166.478
2230.75	91.5398
2232.65	74.3349
2234.14	60.0034
2235.89	58.2861
2248.83	67.3517
2251.43	66.1474
2252.32	61.1444
2258.88	157.262
2259.27	110.709
2264.6	42.0267
2269.27	96.3382
2273.4	88.7083
2277.13	180.29
2278.3	61.3648
2278.63	176.073
2279.23	146.217
2282.24	136.87
2289.26	34.9065
2291.83	92.4412
2293.59	72.3879
2295.54	93.7053
2297.01	164.245
2297.69	101.176
2299.63	124.758
2302.82	120.716
2303.32	67.5071
2311.86	93.3034
2312.59	193.969
2314.46	71.1421
2315.19	50.414
2317.64	147.197
2324.46	81.7883
2326.41	85.0969
2327.43	85.0557
2327.58	167.796
2328.3	162.857
2329.13	179.617
2330.3	111.206
2333.31	43.5095
2337.4	101.874
2341.93	69.5133
2342.05	108.916
2342.42	76.6939
2346.89	163.02
2353.73	101.914
2363.1	150.526
2363.91	75.6006
2364.82	186.058
2366	136.344
2367.45	109.674
2370.48	154.428
2374.76	39.1399
2375.63	151.864
2376.32	224.985
2376.65	149.064
2379.17	117.58
2379.78	97.4989
2379.85	72.9156
2390.32	412.302
2393.4	158.513
2398.26	66.6866
2401.65	162.298
2403.28	55.0395
2404.34	68.7561
2411.68	46.3973
2415.66	54.9412
2418.47	122.467
2420.56	26.4827
2424.38	128.891
2425.43	65.9838
2425.85	212.186
2426.5	164.543
2427.24	205.701
2428.74	154.335
2430.77	128.296
2435.16	139.508
2435.26	140.431
2435.43	237.87
2437.79	55.2848
2438.15	89.5016
2438.53	175.496
2440.72	159.574
2443.84	141.99
2448.47	64.1071
2449.05	130.922
2452.28	75.3835
2452.41	143.222
2459.69	133.663
2460.46	298.493
2462.02	135.922
2467.97	68.426
2470.22	165.269
2471.33	40.3972
2477.23	70.2325
2480.26	143.145
2484.64	84.9642
2486	133.332
2487.78	127.097
2488.36	42.7565
2489.36	191.738
2500.18	85.4113
2506.5	162.194
2511.42	62.5476
2511.87	83.6099
2512.62	132.016
2514	57.7326
2517.12	178.43
2518.85	105.381
2524.98	205.622
2540.79	148.545
2540.92	139.553
2543.85	180.415
2544.67	203.9
2549.73	135.92
2551.37	58.9181
2551.71	131.323
2553.87	249.45
2554.02	109.378
2559.86	132.951
2565.24	126.771
2568.38	125.997
2569.78	104.221
2571.91	32.087
2572.5	49.5801
2574.58	133.059
2577.87	88.7814
2584.87	98.2157
2591.36	42.4641
2592.14	93.3134
2594.11	45.9821
2594.48	191.771
2596.63	48.6644
2604.83	60.3966
2609.21	118.3
2611.33	107.7
2612.27	40.4214
2614.69	80.6488
2614.83	73.6965
2622.4	72.9531
2624.04	109.012
2627.53	55.4086
2632.25	66.2842
2632.41	47.1239
2646.29	81.4267
2646.67	102.942
2646.83	105.579
2647.51	186.378
2647.55	180.03
2657.07	104.593
2658.84	60.9389
2659.83	67.4158
2661.45	133.999
2666.58	100.077
2667.05	60.1355
2671.84	62.5369
2672.52	185.187
2674.37	61.4278
2680.74	133.168
2692.55	89.3861
2695.28	103.887
2697.76	114.479
2706.83	36.0884
2710.66	59.1395
2721.99	428.625
2727.05	93.6448
2727.93	249.798
2728.19	182.979
2731.35	70.3386
2734.55	155.866
2736.39	217.041
2737.18	122.568
2737.88	50.8422
2740.09	186.165
2740.69	37.9046
2741.43	101
2742.3	119.286
2745.82	36.694
2746.69	104.273
2746.92	106.217
2748.97	290.571
2756.28	44.123
2759.01	69.7414
2763.01	121.436
2765.99	166.848
2766.24	226.527
2770.01	89.0829
2770.23	121.246
2772.22	83.8636
2777.37	93.7884
2781	64.4457
2781.37	193.366
2789.1	148.073
2789.55	73.1756
2796.42	97.6053
2800.59	79.7799
2801.14	215.019
2806.64	320.494
2812.09	184.738
2816.18	82.5632
2822.43	73.129
2822.73	84.5703
2823.45	239.626
2826.92	95.0234
2828.05	234.324
2828.87	128.316
2833.72	56.1722
2834.91	147.83
2837.26	91.838
2839.2	42.17
2839.47	77.6341
2845.87	46.2929
2846.13	146.768
2852.26	63.3024
2852.82	63.7538
2854.35	107.337
2854.6	109.272
2856.77	74.4687
2859.36	249.407
2865.47	50.5215
2870.28	120.285
2874.93	225.742
2885.53	204.67
2889.13	405.219
2911.66	162.628
2913.39	183.724
2917.28	43.545
2924.08	69.1246
2928.71	81.8037
2931.36	85.404
2931.42	78.5173
2934.57	71.0927
2940.86	215.165
2942.5	118.176
2944.19	72.1246
2944.59	36.8905
2947.43	119.177
2952.29	62.3046
2953.88	74.9746
2962.47	52.7526
2965.65	114.879
2972.5	165.246
2972.91	94.5122
2973.36	177.529
2976.79	191.61
2982.75	55.6634
2988.12	54.452
2992	109.9
2995.48	174.573
2997.82	58.005
2999.49	185.212
3000.57	242.577
3003.01	131.706
3003.05	209.194
3011.12	99.5034
3013.37	188.91
3017.45	64.5223
3018.48	45.7354
3018.82	114.291
3027.64	47.6857
3029.11	252.73
3043.37	106.264
3046.83	37.3483
3048.09	57.2474
3048.31	53.9502
3051.86	179.063
3057.65	130.751
3061.71	71.9903
3065.29	100.292
3067.73	106.176
3071.61	73.414
3073.41	168.524
3076.65	51.327
3092.23	83.7954
3099.68	190.98
3103.19	99.5612
3108.62	135.183
3109.19	93.703
3109.75	114.999
3110.39	49.045
3111.52	103.201
3112.53	117.34
3115.74	71.3418
3119.78	83.5462
3126.81	180.564
3133.98	92.6805
3136.66	50.3583
3139.41	136.717
3140.16	262.728
3141.1	110.649
3143.52	53.6965
3145.73	132.826
3147.92	246.455
3150.14	105.607
3151.21	204.11
3161	35.0869
3163.33	102.937
3171.65	139.138
3172.5	59.1978
3173.02	45.921
3189.95	62.327
3192.49	75.9488
3193.78	100.35
3194.48	128.902
3195.15	49.8743
3195.3	96.2235
3197.32	162.235
3199.12	170.641
3199.49	63.0437
3203.91	76.2619
3207.31	58.6196
3212.27	73.0409
3216.09	142.062
3224.06	56.6389
3234.14	139.621
3234.7	70.7105
3243.6	65.3504
3245.9	86.8998
3246.02	92.5998
3246.26	282.371
3249.24	61.9274
3249.83	102.007
3251.45	275.831
3254.4	86.7335
3260.61	67.3809
3261.09	66.7013
3261.41	166.189
3261.76	140.339
3262.66	192.547
3269.72	90.2602
3272.6	66.3482
3288.6	312.801
3289.56	66.1722
3289.57	37.2907
3292.43	128.683
3297.77	59.3443
3299.43	58.2333
3305.8	152.88
3308.68	107.118
3310.58	96.3397
3313.38	266.429
3315.73	152.928
3316.22	101.319
3325.47	62.8574
3329.1	194.743
3333.24	82.2345
3334.47	65.9425
3336.48	72.0744
3341.78	79.0918
3341.88	50.9287
3347.42	145.515
3356.66	99.2772
3364.45	149.682
3372.11	377.591
3373.01	98.5399
3375.45	104.578
3379.22	132.956
3383.94	130.727
3385.02	259.307
3388.36	97.0796
3389.61	141.205
3392.99	156.87
3400.38	122.601
3417.43	98.345
3424.63	135.752
3431.53	78.3472
3435.87	143.246
3438.35	93.6259
3444	99.4597
3450.93	85.3853
3468.51	130.04
3469.07	88.6787
3478.88	106.06
3483.03	79.5892
3485.37	74.3126
3487.25	61.2804
3487.7	92.2572
3490.32	74.5765
3491.72	118.103
3498.32	117.483
3501.01	52.9194
3502.99	127.497
3506.46	215.444
3513.35	96.7404
3519	121.39
3522.62	67.205
3548.96	150.819
3550.82	100.018
3552.58	148.574
3555.74	122.368
3558.53	124.735
3560.05	223.737
3563.02	62.0737
3564.66	265.309
3566.51	183.004
3578.55	72.061
3579.5	69.0966
3584.28	78.78
3584.31	35.7671
3584.74	102.122
3590.25	175.879
3593.2	41.0615
3594.86	235.881
3599.49	306.542
3620.51	112.667
3625.98	85.7275
3627.56	123.743
3632.4	45.0125
3635.44	180.631
3653.65	68.1794
3656.26	93.8133
3657.69	119.911
3664.49	43.2154
3675.79	83.6848
3682.83	103.152
3686.89	151.994
3692.84	47.97
3696.64	71.5952
3704.54	63.4568
3714.02	74.6113
3721.38	215.667
3724.65	219.81
3727.26	79.8165
3730.67	105.938
3732.62	155.317
3743.38	101.86
3748.16	62.1361
3751.9	109.903
3759.69	126.145
3765.41	112.022
3775.99	76.1869
3787.48	73.0547
3805.84	92.2096
3807.13	157.446
3809.76	70.5828
3812.85	209.938
3822.59	122.365
3824.72	73.8763
3824.82	122.802
3825.72	68.4068
3827.21	54.3662
3832.09	64.5497
3832.75	114.638
3834.47	95.1374
3840.24	134.721
3840.94	68.9777
3842.39	54.7365
3843.31	273.7
3843.45	80.2158
3854.64	82.8248
3865.51	60.0813
3867.22	64.0903
3871.33	50.6642
3872.65	90.6348
3883.22	53.4903
3886.28	128.75
3887.69	82.0598
3903.87	63.1866
3908.51	140.957
3910.34	63.5488
3910.65	53.8575
3912.05	80.1419
3925.57	204.704
3931.43	165.361
3937.33	217.187
3937.42	216.908
3942.32	161.231
3946.32	92.636
3947.02	67.9131
3949.98	95.3927
3954.61	53.1076
3976.89	57.6332
3984.2	81.1288
4002.04	60.7491
4012.72	80.1081
4018.35	56.6041
4020.93	66.5791
4021.96	81.2558
4034.34	148.215
4051.85	68.2355
4052.93	68.8143
4058.57	108.15
4059.21	79.4797
4064.03	98.4989
4064.78	128.07
4066.67	101.738
4067.14	298.913
4070.32	101.746
4089.53	60.5678
4090.23	95.4541
4094.86	78.1636
4098.98	140.318
4105.67	167.314
4105.83	268.689
4106.57	126.408
4107.36	65.6151
4108.29	88.4413
4109.26	321.3
4113.22	55.5641
4113.67	83.1886
4116.38	129.84
4140.47	115.874
4140.85	118.108
4144.76	111.228
4147.34	63.0906
4158.54	74.0193
4169.97	144.164
4174.42	114.592
4182.35	59.1557
4187.09	157.726
4206.21	62.6047
4206.56	87.4775
4211.5	172.984
4222.22	173.011
4228.1	205.004
4239.77	185.369
4245.86	56.0408
4256.87	72.1699
4256.97	133.816
4260.06	212.704
4269.23	80.3845
4273.23	80.1939
4283.73	65.4756
4287.95	94.8897
4295.67	160.35
4300.78	112.954
4320.36	216.976
4322.82	246.753
4349.07	77.8841
4361.45	172.584
4431.94	94.805
4436.65	135.81
4442.25	78.9211
4453.4	125.572
4467.45	210.646
4468.75	209.563
4470.37	101.201
4484.41	142.526
4493.32	97.3593
4502.92	51.224
4512.25	177.837
4517.15	68.0084
4572.31	51.3904
4606.86	84.1047
4608.73	167.116
4613.51	114.206
4634.93	152.329
4639.17	109.332
4644.96	164.858
4683.4	386.037
4683.96	53.6416
4695.26	133.52
4707.9	206.782
4726.15	83.9079
4735.6	43.5042
4747.75	350.772
4750.97	49.4155
4787.7	61.3515
4790.79	109.699
4834.27	91.1042
4846.89	149.743
4882.49	41.2056
4890.08	338.52
4898.06	87.2292
4922.78	145.037
4929.86	123.328
4937.61	78.8531
5007.11	169.716
5043.55	93.0339
5069.94	307.882
5092.82	72.5484
5102.88	220.815
5159.49	69.3052
5172.3	113.002
5173.99	171.134
5212.82	59.5578
5228.68	74.3729
5253.62	129.209
5258.82	141.4
5310.78	90.3718
5329.12	256.001
5343.74	134.567
5360.47	40.5761
5377.52	166.984
5434.23	148.657
5485.56	142.843
5497.34	64.6202
5535.61	92.7303
5574.26	90.1991
5640.98	55.5223
5642.95	124.621
5647.68	149.521
5653.16	219.03
5663.6	390.246
5676.97	233.714
5735.32	80.4843
5803.28	161.654
5807.26	464.48
5813.16	71.2653
5830.13	64.0672
6002.92	321.382
6117.71	181.919
6122.36	191.848
6169.31	72.402
6279.83	154.643
6358.77	183.074
6417.58	74.0342
6463.74	180.359
6678.34	75.4654
6696.59	70.3742
6778.37	108.77
6918.66	173.815
6927.03	112.397
6933.2	75.14
7121.39	186.917
7126.21	142.724
7319.7	66.1841
7370.93	86.1957
7415.16	91.0313
7530.36	116.303
7560.05	76.1354
7632.18	59.1872
7656.07	641.095
7667.45	417.165
8263.1	75.71
8289.93	55.1427
8367.26	87.712
8435.65	46.9715
8438.71	66.7294
8474.15	94.2507
8567.73	63.6018
8710.25	67.3954
8793.49	80.7763
8906.93	142.754
8925.76	76.1248
8969.18	106.478
9010.07	87.5324
9026.67	111.756
9204.01	58.8904
9237.48	132.121
9264.4	85.85
9264.9	107.4
9326.6	105.1
9689.96	136.962
9811.36	126.18
9828.18	114.912
9936.46	54.9044
9968.79	50.4758
10061	58.7227
10108	107.4
10236	121.613
10249.5	65.17
10338.1	141.103
10371.7	93.6061
10448.6	140.605
10614.5	60.8476
10888.9	95.5217
10905.1	124.192
10919.9	92.1162
10981.5	137
11030.3	232.213
11119.3	108.775
11235.2	101.8
11242	51.4835
11445.5	82.6464
11485	78.4603
11499.9	218.428
11575.7	113.777
11780	62.655
11888.8	82.9318
11925.4	79.2903
12052.1	77.3019
12082.1	100.212
12101.7	71.4367
12105.4	173.586
12230.1	47.2301
12533.7	65.6906
12605.1	48.2554
12665.6	77.7712
12734.4	109.035
12831.5	64.8449
12833.2	117.539
12834.7	137.916
12899.4	68.7581
13048.8	156.012
13076.9	144.351
13109.5	68.16
13122.4	115.013
13188.1	146.969
13238.4	71.3538
13258.5	141.334
13377.3	128.482
13411.8	134.335
13537.3	142.455
13548	141.181
13639.4	101.098
13653.1	209.303
13708.4	166.028
13728.2	64.5967
13740	118.695
13799.6	196.03
13843.3	96.6099
13906.9	43.2611
13913.7	108.116
13949.5	103.09
13956.2	141.797
13988.1	109.952
14026.2	124.947
14054.5	79.2731
14147.4	99.2273
14377.4	60.8525
14415.9	104.817
14490.2	57.1468
14499.2	163.426
14543.3	155.798
14659.2	38.5189
14701.5	143.372
14878.3	75.1049
14947.1	117.305
14950.7	100.804
14979.6	67.0026
14981.3	68.4642
14995.6	70.5128
15071.5	87.3944
15074	177.092
15117.5	171.173
15232.4	90.74
15255.5	140.6
15300.1	60.1671
15333.7	115.2
15390.5	89.5214
15422.6	142.074
15443.1	133.655
15472	130.264
15509.6	70.5468
15537.6	168.865
15583.6	66.6065
15609	61.6386
15611.2	198.365
15640	89.6096
15666.7	94.21
15685.4	91.4485
15711.9	156.217
15729.7	133.776
15739.7	51.7975
15769.2	160.23
15873.6	144.039
15934.8	72.0061
15961.7	79.6572
15987	104.8
16009	171.13
16009.1	57.3827
16011.7	67.4354
16076.1	94.4766
16149.6	60.7278
16167.5	122.083
16312	110.7
16367.2	56.0352
16422.7	151.795
16436.7	97.45
16490.4	161.205
16491.4	131.682
16495.2	106.664
16521.6	157.026
16561.4	72.5111
16577.2	76.8375
16601	79.9877
16666.3	195.317
16670.3	161.81
16697.6	123.256
16698.9	72.7036
16716.1	199.608
16763.5	120.169
16786.6	46.7976
16813.9	140.062
16856.1	129.34
16886.3	59.5289
16949.6	90.6133
16982.3	50.8834
17014.1	53.0497
17102.7	91.71
17103.2	63.7611
17104	37.8393
17111.2	162.547
17168.9	169.037
17312.8	73.1865
17381.1	107.504
17388.4	118.349
17411.4	161.822
17415.5	226.347
17475.5	70.9481
17571	116.036
17653.9	128.013
17748.6	55.814
17760.1	126.548
17768.1	107.082
17812.9	69.5959
17916.3	95.0163
17926.6	131.979
17962.2	201.818
17999.2	130.257
18089.7	126.733
18154.9	237.017
18167.6	77.7411
18229.6	75.5402
18261.9	140.095
18273.7	64.5738
18327.9	116.931
18354.5	175.958
18413.9	282.418
18483.8	87.1127
18587.6	93.579
18681.9	112.272
18914.1	72.5524
19056.4	280.344
19060.1	82.3529
19092.8	70.7191
19114.8	108.876
19152	134.981
19178.7	156.063
19201.5	172.198
19313.8	104.498
19521.6	80.2084
19523.1	99.8033
19660.1	131.093
19886.2	112.224
20149.3	52.2853
20403.8	103.045
20443.5	93.089
20536.4	149.245
20918.2	119.191
20952.4	143.269
20989.7	130.784
21069.1	138.1
21136.1	53.3981
21174.2	102.713
21436.3	62.1276
21465.4	163.5
21468.9	112.7
21983.1	165.759
22293.2	189.821
22315.6	82.79
22337.2	76.2126
22663.8	132.365
22758.5	101
22863.7	87.84
22892.5	122.908
23182.9	53.0366
23303.3	190.838
24013	212.548
24045.9	270.72
24117.5	334.32
24451.9	143.231
24668.5	66.8087
24816.5	101.2
25177.8	190.392
25384.6	164.207
25540.7	160.402
25581.7	258.299
26043.2	106.8
26260.5	234.207
26268.5	546.551
26449.8	119.532
26472.4	132.307
26659.4	168.559
26848	468.36
26928.5	188.593
26961.4	90.88
27033.1	129.006
27142.1	109.5
27374.8	134
27443.7	100.416
27501.5	331.209
27890.2	209.4
28155.5	192.54
28271	333.631
28462.4	75.2913
28695.7	218.172
29049.5	152.869
29342.7	280.157
29391.6	86.3906
29496	119.517
29539.1	99.6732
29569.6	191.574
29849.2	430.858
29878.5	137.214
30153.1	231.825
30690.3	197.834
30789.5	126.1
31290.2	199.6
31291.1	104.549
31534.5	250.945
31853.7	175.898
32227.5	121.5
32346.6	192.503
32603.9	160.785
33001.5	84.05
33154.1	65.5
33220.5	231.024
33267.7	157.798
33286.9	140.2
33501.1	216.7
33589.6	57.7553
33684.9	132.972
33804	176.421
34334.6	478.763
34439.3	220.525
35056.6	266.04
35212.9	394.112
35263	156.846
35326.5	127.9
35408.2	249.064
35504.1	100.86
35586.7	165.727
35719.2	307.864
35845.4	234.605
35891.7	120.267
36192.7	101.4
36667.9	203.545
37351.4	429.464
37400.1	272.144
37523.7	142.447
37570.2	340.199
37802	181.6
38259	120.533
38656.4	187.6
39323.9	136.816
39739.4	232.823
40001.4	105
40254.6	95.3
40373.1	315.8
40985.9	137.506
42416.9	237
42974.6	370.021
43089.9	129.467
43441.1	124.729
43625.6	120.106
43811.6	186.6
43952.4	132.635
44429.3	623.801
44711.7	168.537
44713.4	182.919
45539.1	294.452
45899.2	273.816
45933.9	311.905
46084.7	106.426
46095.2	365.543
46383.5	363.08
46385.7	199.8
46719	176.142
47247.2	110.9
48238.1	110
48260.6	273.562
48390.7	513.69
48861.3	236.034
49189.3	139.997
50558.7	100.8
50755.6	147.294
50954.9	533.544
51390.2	197.238
51914.1	172.85
52451	157.524
52965.5	73.9431
52978.5	132.282
53366	293.023
53719.9	118.6
53902.2	254.255
54355.8	930.436
54786.4	278.834
56386.4	58.1941
57960.4	739.414
58517.1	109.3
59071.8	89.9948
61047.8	369.982
61234.2	93.25
61419.1	118.9
61720.2	412.065
62353.9	185.5
63840	97.62
64912.8	96.76
64937	177.2
65599.7	224.846
66506.4	143.825
67173.6	132.299
67477.3	117.714
68847.3	284.089
69671.7	128.9
70258.2	113.707
70501.3	20.2942
70653.8	32.9516
71137	653.127
71989.2	134.885
72834.1	94.6465
73872.9	65.0762
74505	89.32
75210.9	144
75476.7	63.2056
76504.8	147.3
76781.6	323.803
77852.8	92.69
80790.5	91.74
81007.2	69.48
82043.2	187.444
82241.5	63.9944
84088.3	105.2
86803.7	82.99
87647.8	144.422
88014.5	182
88408.9	86.9046
88857.9	128.408
89733.8	172.254
91068.5	143.29
91830	127.3
92436.1	81.3712
93253.3	133.357
93276.2	98.6846
93481.3	92.6341
94807.3	77.1822
94959.3	38.468
95229.3	166.115
96650.1	154.523
96691.5	107.141
96694.3	134.569
96755.4	65.7447
97704.6	189.234
97822.4	217.708
98384.7	250
98463.8	153.237
99685	162.692
100300	93.97
100737	178.74
102000	148.4
102916	131.428
103315	215.077
103591	139.635
103648	171.591
104237	90.7998
105200	196.1
105273	99.4125
105300	81.97
106286	80.5919
106402	191.745
106989	79.9878
107240	158.04
108100	116.6
108729	90.5994
109879	57.3505
110355	208.695
110400	99.22
110986	73.8184
111400	149.2
111627	279.247
111800	126.3
112677	97.02
112775	247.047
113254	80.7187
114085	113.258
115706	34.9398
118300	126.7
118518	170.896
118652	258.989
119590	217.716
119872	175.015
121094	252.603
121102	208.98
121593	291.107
122100	102.5
122353	182.313
123156	159.477
123414	143.029
123800	161.153
124229	46.7276
125500	168.747
126212	227.137
126288	62.5842
126741	83.1463
127457	106.147
127699	115.392
127945	128.034
128500	230.6
128715	232.249
128800	120.5
129100	154.9
129194	284.089
129524	444.148
129908	202.843
130104	263.148
131978	235.465
134009	134.507
134800	196
135000	322.5
135400	107.5
135555	229.675
136015	186.089
136879	219.931
139072	213.084
140177	112.726
140436	133.005
140726	157.512
142067	117.97
142748	252.048
143085	291.238
143377	229.999
143500	98.176
143991	314.076
144511	141.394
144540	197.272
144856	219.154
145001	161.943
145884	162.797
146052	207.794
146173	373.99
146789	141.757
146800	116.2
147397	121.287
148514	93.8199
150509	106.781
150600	179.8
150873	264.584
152944	113.285
153172	181.199
153760	346.663
153938	227.695
154246	189.126
154338	118.6
154874	387.689
155200	129.6
155927	223.375
156053	102.33
156153	81.8661
156295	37.3708
156442	330.33
157582	113.041
158127	257.873
158200	116
158735	188.211
159900	224.2
160200	372.4
160497	133.992
160643	142.52
161412	104.84
161429	100.013
162126	251.727
162163	291.308
162417	96.7183
163030	321.961
164238	132.939
164872	241.953
165702	102.318
166098	588.48
167071	105.164
167481	269.368
167652	120.564
167750	175.954
167795	236.323
168008	344.49
168084	183.768
169644	221.905
170000	212.8
171042	79.5603
171546	137.149
172318	111.066
173285	195.959
173389	152.047
174000	138.3
174185	330.204
175600	167.4
176311	214.508
176347	113.26
176751	285.009
176817	214.179
177443	288.534
178557	87.9867
179100	103.1
179464	187.179
180200	172.7
181212	201.062
183784	171.942
184222	148.921
184361	236.234
184721	163.532
184916	240.891
185500	167.5
185718	168.958
186617	237.524
187209	85.0857
187685	182.886
187777	190.294
188144	142.573
189146	130.196
189762	102.483
189893	293.059
191031	70.0992
192362	100.314
193117	177.615
193505	107.01
194692	219.102
196203	123.814
196273	247.304
196300	112
196509	177.443
197362	141.266
197890	237.277
198000	103.7
198417	140.21
199180	92.3353
199203	148.512
199421	93.6246
200453	192
200473	484.379
201800	137.5
202449	123.401
202919	55.885
203527	195.109
204356	184.836
205170	395.277
205606	441.841
207382	102.201
208012	189.667
208168	190.082
208397	120.538
208800	255.5
209640	252.045
211349	118.696
211409	158.869
211725	316.103
212219	149.716
212300	131.7
212318	248.906
213266	157.149
214022	157.243
214050	294.394
214529	159.022
215000	187.604
215852	155.356
216360	141.107
216796	94.9948
216863	146.119
218410	48.5292
218810	226.581
219070	155.856
219517	797.487
221781	362.94
222251	368.261
222700	201.8
223016	60.9234
223790	512.74
223942	78.0843
224198	118.581
225209	209.174
225223	119.281
226366	98.1341
226569	157.756
227277	150.856
228571	228.294
229157	352.965
229914	195.851
230694	105.949
231456	214.621
231891	370.181
232100	191.4
233417	85.666
233762	265.884
233812	113.237
235100	222.5
235118	178.132
235798	152.241
236399	445.13
236500	134
236608	135.725
236659	146.966
238105	269.558
239096	101.467
239182	429.115
239300	458
239871	174.335
241053	180.676
241591	612.105
241776	97.2451
242335	79.3728
242432	101.561
242763	47.5783
242767	78.8434
243124	284.489
243509	218.57
244163	246.475
244371	402.874
245245	202.543
245566	124.198
245988	182.987
246366	860.152
246428	250.817
247660	257.112
248232	140.549
248293	146.084
249323	248.684
249427	213.68
250568	264.274
251900	252
252000	124
252159	231.6
252736	308.37
253752	140.316
253803	212.718
253934	207.287
254563	315.355
254785	201.552
254813	127.683
255681	283.646
255728	223.445
257401	182.709
257905	268.695
258408	138.828
259904	180.369
260224	155.555
260407	121.974
260541	212.307
260800	160.7
260800	216.6
261512	422.885
262050	82.9333
262078	173.323
262547	186.592
262979	145.472
263260	130.815
263696	178.581
264353	207.307
265255	120.86
265714	298.547
265894	257.676
265960	120.253
266122	234.1
266218	245.229
266249	139.638
266851	279.748
266865	218.561
267800	100.1
268212	244.237
269160	165.614
269297	145.099
270208	210.305
270959	164.664
270973	158.107
272525	255.482
273524	383.535
274513	101.61
274598	149.116
275098	279.075
275191	139.215
275883	100.89
276730	124.737
276861	176.386
277342	130.914
277405	314.447
277900	133.962
278201	139.098
278569	91.114
278758	352.674
278917	123.671
278924	230.872
279824	305.072
281134	237.83
281174	124.523
281511	128.846
282093	186.529
282470	282.874
283100	172
283200	122.6
283786	133.789
284865	148.509
285234	236.277
285387	168.368
285812	186.729
286230	402.814
287078	302.786
287627	297.746
288076	660.783
288446	778.043
289179	137.477
289852	174.802
289900	158.02
290033	221.779
290370	353.399
290975	152.433
292160	199.51
292160	186.605
292234	132.994
292289	159.414
293448	171.899
293501	159.823
294134	296.475
294979	223.069
295509	183.555
295830	249.682
295968	146.854
295992	373.497
296036	101.775
296045	97.7412
296168	101.454
296238	213.149
296483	186.957
297321	383.748
297953	205.054
298015	330.609
298599	318.725
298726	408.837
298794	294.126
299646	457.454
299841	252.164
300452	256.79
300750	404.678
300797	60.8126
300901	337.43
300983	167.917
301080	200.586
301242	251.575
[truncated: 348 more rows]

## Sheet: Figure 3
Figure 3
Panel d: Binding probability S1 (%)				Panel h: Binding probability virion (%)				Panel k: DFS S1 - 9-AcSA			Panel k: Bell-Evans + Williams-Evans S1					Panel k: DFS virion - 9-AcSA			Panel k: Bell-Evans + Williams-Evans virion
Lec2	CHO			Lec2	CHO			LR (pN/s)	Force (pN)		LR (pN/s)	Error LR (pN/s)	F (pN)	Error F (pN)		LR (pN/s)	Force (pN)		LR (pN/s)	Error LR (pN/s)	F (pN)	Error F (pN)
1.06	8.51			4.56	11.308			1038600	80		980765	367214	120	12.7388		764800	157.6		1347203	545287	125.5	30
5.2	14.7			6.38	12.96			2254800	90		980765	367214	187.205	23.3546		835400	203.3		1347203	545287	195.4	28
2.84	6.64			5.061	10.811			1348300	100		980765	367214	270.657	19.1083		820300	83.39		1347203	545287	289.6	30
1.02	8.59			4.961	10.365			1701900	100							955400	56.72
2.59	7.8			5.23	18.039			993000	100							1270700	138.9
3.01	11.6			12.046	15.109			1502800	100							1441900	171.1
2.74	5.06			4.484	8.353			1451000	100							1708000	238
3.54	12			7.8	17.945			1250000	100							2165500	187.8
3.47	12.8			10.802	15.834			1217000	100							1116800	233.3
1.78	7.09			5.4	12.69			1127000	100							1529400	229.7
				6.168	13.349			1200000	100							2641600	178
				4.267	15.191			1177000	100							2127000	239.8
								2500000	100							1389100	169.6
								1233000	100							950700	176.1
								1291000	100							1229200	135.1
								1196000	100							799900	196.1
								1333000	110							1174700	106.4
								1551000	110							1636100	206.6
								518000	110							1121700	126.5
								687000	110							583700	117
								829000	110							352100	188.1
								1027000	110							731900	97.83
								977000	110							802200	223
								1270000	110							1160200	184.1
								1118000	110							1247900	111.6
								510000	110							1170600	209.2
								1489000	112							1267200	255.6
								861000	118							459100	108.5
								765000	119							1036200	195.9
								624000	120							1410700	193.3
								1396000	120							1780000	214.6
								509000	120							815100	121.7
								1229000	120							1311800	137.3
								1195000	120							1487000	199.5
								706000	120							1475200	200.5
								454000	120							654300	109.5
								1276000	120							1392100	154
								1366000	120							828500	249.8
								1067000	120							1014300	220.7
								1627000	122							433100	171.1
								1678000	123							949000	89.74
								698000	123							980400	111
								895000	124							1769300	229.1
								760000	124							1628100	168.4
								1200000	125							1405000	248.3
								1379000	125							945800	219.6
								1103000	125							614500	179.7
								1015000	125							927100	192.3
								1307000	125							1054800	168.8
								598000	125							1249200	156.8
								899000	125							1231300	130.3
								616000	127							1121900	109.6
								942000	129							1694000	292.5
								511000	130							927800	191.9
								1125000	132							1185600	198.7
								843000	132							778900	147.1
								1154000	132							867900	160.4
								1520000	134							1657900	109.5
								1248000	134							1475100	178.2
								2013000	135							1740000	322
								1153000	135							631300	133.5
								638000	140							1178700	189.5
								663000	140							918600	71.01
								1190000	140							2294400	219.1
								1293000	140							1516700	141.1
								1616000	140							1838400	195.3
								850000	140							1970500	151.8
								1210000	140							1084200	137.1
								1237000	140							1207200	181
								1092000	140							1098500	149
								1420000	140							733100	128.8
								1233000	140							1004700	185.4
								1065000	140							754300	144.7
								1745000	140							1479900	138.4
								1699000	140							1022600	97.23
								725000	142							882100	161.1
								945000	142							780600	131.2
								701000	142							1368900	147.5
								1105000	143							2647500	353.9
								1436000	145							1330700	157.7
								1095000	145							702700	149.8
								1036000	147							1456800	174.4
								1340000	149							1077100	220.8
								654000	149							874100	158.4
								745000	149							1027800	148.8
								614000	150							886700	210.2
								925000	150							899200	147.9
								501000	150							1854900	129.9
								1245000	150							953000	151.3
								806000	150							1469600	163.9
								1254000	150							1297700	158.7
								1682000	150							832200	136.6
								1178000	150							1828100	224.4
								2036000	150							1029400	224.8
								1147000	150							1405400	258.7
								604000	150							1380400	167.7
								597000	150							625800	136.5
								1200000	150							1409700	220.5
								1245000	150							1030500	239.4
								1654000	150							1203000	113.1
								750000	150							878300	99.02
								1201000	150							679800	91.79
								1237000	150							693600	139.7
								997000	151							1057500	132.3
								1825000	152							1824500	202.3
								1538000	152							873200	108.7
								1028000	152							1308000	181.3
								2340000	154							1469800	157.4
								1310000	154							1520200	170.4
								1718000	155							1773300	132.5
								1022000	155							1383900	130.7
								886000	156							937900	104.5
								974000	156							1953900	161.5
								1312000	156							1586700	149.2
								1253000	157							834600	103.9
								1398000	158							1098900	118.1
								973000	159							1522700	160.1
								1423000	160							648500	139.3
								1043000	160							2650800	215.8
								855000	160							1539900	182.2
								1042000	160							888300	173.6
								1239000	160							799500	174.4
								988000	160							813800	150.5
								718000	160							1048400	125.9
								879000	160							1500500	286.3
								857000	160							1392200	209.9
								1074000	160							798700	204.7
								1302000	161							1175300	206
								1132000	162							1498100	156.7
								175000	164							983800	139.3
								841000	164							1088600	292.8
								1105000	164							835100	87.24
								1365000	164							2109800	314.6
								1025000	164							981100	118.2
								1745000	165							997900	206.7
								1402000	165							767400	121.2
								945000	165							1873400	199.3
								2379000	165							613100	83.9
								1203000	165							1096000	266.3
								1645000	168							1094500	137.9
								945000	168							835500	112.6
								706000	169							1342900	182.7
								845000	169							1094300	210.9
								1203000	170							998200	127.5
								1104000	170							696300	88.4
								1458000	170							1249400	149.7
								873000	170							1007300	120.2
								1345000	170							1285600	137.1
								940000	170							764800	59.02
								755000	170							1049700	103
								945000	170							1306400	132
								1023000	170							1150400	90.37
								945000	170							911200	114.8
								945000	174							1120200	181.7
								745000	174							2524000	211
								952000	175							1199000	90
								1006000	175							2057000	260
								1109000	175							2549000	287
								1278000	175							1024000	139
								1402000	175							1390000	115
								684000	177							2100000	118
								850000	178							1124000	107
								725000	179							3815000	215
								1103000	180							2086000	103
								897000	180							1014000	95
								1345000	180							1771000	171
								1102000	180							1767000	155
								490000	180							1317000	93
								1574000	180							1098000	86
								758000	180							1719000	182
								799000	180							1756000	180
								618000	180							2280000	205
								1423000	180							1791000	150
								492000	180							2094000	247
								1395000	180							2332000	200
								1204000	180							2032000	197
								628000	182							2227000	192
								403000	182							2559000	238
								1375000	182							1170000	80
								1405000	182							2271000	272
								925000	184							2803900	315.7
								1625000	184							1380000	175
								1547000	184							1492000	130
								601000	185							2123000	168
								842000	185							1039000	112
								704000	185							2713000	203
								1345000	187							2032000	93
								1322000	188							1080000	101
								1624000	189							1831000	177
								1758000	190							1566000	134
								825000	190							1340000	100
								842000	190							1248000	101
								621000	192							1682000	158
								1009000	194							1856000	189
								1540000	195							2178000	190
								958000	196							1811000	153
								901000	196							2144000	257
								1402000	196							2032000	197
								780000	196							2057000	189
								1219000	197							2281000	215
								306300	197
								431400	198
								677200	198
								1009700	198
								810300	199
								368900	199
								519200	200
								655400	200
								574700	200
								357500	200
								874200	200
								455400	200
								479500	200
								450600	200
								703500	200
								633700	200
								847400	200
								654500	200
								642600	200
								508600	200
								1276400	200
								742900	200
								760300	200
								521800	200
								391300	200
								975000	200
								701200	200
								768300	200
								1341600	200
								733200	200
								1292000	200
								1205200	200
								627200	200
								549500	200
								712500	201
								834100	201
								638400	201
								667100	201
								1094900	201
								671000	201
								677300	201
								613800	201
								752700	201
								608600	201
								696500	201
								935600	202
								973200	202
								744100	203
								660000	203
								994100	204
								437200	204
								1122600	204
								677200	204
								709400	205
								725200	205
								465000	205
								523000	205
								669000	205
								695700	206
								427000	207
								741000	209
								514000	210
								460600	210
								1153800	210
								556900	210
								585000	212
								780500	213
								968600	219
								465900	220
								491500	220
								670400	220
								872300	220
								829100	220
								425200	221
								1042100	222
								838300	223
								1118100	225
								702000	225
								1172000	227
								707000	228
								1022100	230
								810600	231
								637000	234
								1734900	234
								878000	235
								815500	236
								904400	238
								659100	240
								864600	240
								1111500	240
								425700	241
								670000	242
								854600	243
								1462700	249
								571600	250
								821300	250
								1436400	250
								671900	250
								522800	250
								1002500	250
								725300	250
								552200	252
								1223900	254
								1367700	260
								783600	260
								1148400	265
								1367700	265
								909000	265
								1190500	266
								537000	268
								1011400	270
								951000	270
								935900	273
								499000	274
								664000	274
								491900	274
								1069800	275
								947700	275
								372200	278
								1438800	278
								646400	280
								464200	280
								417800	280
								513100	282
								639200	290
								1184200	291
								549700	292
								1050600	299
								830200	300
								439800	300
								702800	300
								707800	300
								650200	300
								892500	300
								801700	302
								450800	305
								376300	315
								550600	321
								993600	334
								390300	339
								757300	340
								520200	347
								673400	350
								484000	350
								1023600	352
								519200	390
								614000	150
								925000	150
								501000	150
								1245000	150
								806000	150
								1254000	150
								1682000	150
								1178000	150
								2036000	150
								1147000	150
								604000	150
								597000	150
								1200000	150
								1245000	150
								1654000	150
								750000	150
								1201000	150
								1237000	150
								997000	151
								1825000	152
								1538000	152
								1028000	152
								2340000	154
								1310000	154
								1718000	154
								1022000	155
								886000	155
								974000	156
								1312000	156
								1253000	156
								1398000	157
								973000	157
								1423000	158
								1043000	158
								855000	159
								1042000	160
								1239000	160
								988000	160
								718000	160
								879000	160
								857000	160
								1074000	160
								1302000	160
								1132000	160
								175000	160
								841000	161
								1105000	162
								1365000	164
								1025000	164
								1745000	164
								1402000	164
								945000	164
								2379000	165
								1203000	165
								1645000	165
								945000	165
								706000	165
								845000	168
								1203000	168
								1104000	168
								1458000	168
								873000	169
								1345000	169
								940000	170
								755000	170
								945000	170
								1023000	170
								945000	170
								945000	170
								745000	170
								952000	170
								1006000	170
								1109000	170
								1278000	174
								1402000	174
								684000	175
								850000	175
								725000	175
								1103000	175
								897000	175
								1345000	177
								1102000	178
								490000	179
								1574000	179
								758000	179
								799000	180
								618000	180
								1423000	180
								492000	180
								1395000	180
								1204000	180
								628000	180
								403000	180
								1375000	180
								1405000	180
								925000	180
								1625000	180
								1547000	180
								601000	182
								842000	182
								704000	182
								1345000	182
								1322000	184
								1624000	184
								1758000	184
								825000	184
								842000	185
								621000	185
								1009000	185
								1540000	185
								958000	185
								901000	186
								1402000	186
								780000	187
								1219000	187
								306300	187
								431400	188
								677200	188
								1009700	189
								810300	189
								368900	189
								519200	190
								655400	190
								574700	190
								357500	190
								874200	192
								455400	192
								479500	194
								450600	194
								703500	194
								633700	194
								847400	195
								654500	196
								642600	196
								508600	196
								1276400	196
								742900	197
								760300	197
								521800	197
								391300	198
								975000	198
								701200	198
								768300	198
								1341600	198
								733200	199
								1292000	199
								1205200	200
								627200	200
								549500	200
								712500	200
								834100	200
								638400	200
								667100	200
								1094900	200
								671000	200
								677300	200
								613800	200
								752700	200
								608600	200
								696500	200
								935600	200
								973200	200
								744100	200
								660000	200
								994100	200
								437200	200
								1122600	200
								677200	200
								709400	200
								725200	200
								465000	200
								523000	200
								669000	200
								695700	200
								427000	201
								741000	201
								514000	201
								460600	201
								1153800	201
								556900	201
								585000	201
								780500	201
								968600	201
								465900	201
								491500	201
								670400	201
								872300	201
								829100	201
								425200	202
								1042100	202
								838300	203
								1118100	203
								702000	203
								1172000	204
								707000	204
								1022100	204
								810600	204
								637000	204
								1734900	205
								878000	205
								815500	205
								904400	205
								659100	205
								864600	206
								1111500	207
								425700	209
								670000	212
								854600	219
								1462700	219
								571600	220
								821300	220
								1436400	220
								671900	220
								522800	220
								1002500	221
								725300	222
								552200	223
								1223900	224
								1367700	225
								783600	225
								1148400	226
								1367700	227
								909000	228
								1190500	228
								537000	230
								1011400	230
								951000	230
								935900	231
								499000	232
								664000	234
								491900	234
								1069800	234
								947700	234
								372200	234
								1438800	235
								646400	236
								464200	237
								417800	238
								513100	240
								639200	240
								1184200	240
								549700	241
								1050600	241
								830200	242
								439800	243
								702800	249
								707800	250
								650200	250
								892500	250
								801700	250
								450800	250
								376300	250
								550600	250
								993600	252
								390300	254
								757300	260
								520200	260
								673400	264
								484000	265
								1023600	265
								519200	265
								1245000	265
								1025000	266
								854000	268
								974000	268
								1475000	268
								1598000	268
								1301000	269
								1025000	270
								1087000	270
								1563000	270
								1029000	271
								1299000	272
								936000	273
								1036000	273
								873000	273
								766000	274
								836000	274
								1036000	274
								1130000	275
								907000	275
								733000	275
								1199000	275
								1073000	278
								983000	278
								1300000	278
								1208000	279
								938000	280
								658000	280
								796000	280
								599000	282
								1058000	284
								1356000	288
								1400000	290
								904000	290
								706000	291
								1045000	292
								1109000	293
								1277000	294
								1097000	294
								1145000	299
								735000	300
								854000	300
								904000	300
								736000	300
								948000	300
								1087000	300
								1135000	302
								1105000	305
								1294000	315
								1346000	321
								888000	334
								836000	339
								1049000	340
								1378000	347
								1406000	350
								1305000	350
								1322000	352
								1091000	390

## Sheet: Figure 5
	0 uM	1 uM	10 uM	100 uM
AcSA
tip 1	1	0.76087	0.702899	0.586957
tip 2	1	0.699387	0.638037	0.496933
tip 3	1	1.09	1.08	0.83
Mean	1	0.850085	0.806978	0.637963
SD	0	0.210034	0.238657	0.172293
Pillar[5]arene NonAc
tip 1	1	0.607143	0.77381	0.928571
tip 2	1	0.868687	0.939394	0.939394
tip 3	1	0.871795	0.794872	0.910256
Mean	1	0.782542	0.836025	0.926074
SD	0	0.151908	0.0901374	0.0147284
Pillar[5]arene Ac
tip 1	1	0.510417	0.458333	0.3125
tip 2	1	0.681319	0.384615	0.395604
tip 3	1	0.584615	0.569231	0.4
Mean	1	0.592117	0.470726	0.369368
SD	0	0.0856976	0.0929296	0.0492983
Fullerene Ac
tip 1	1	0.535211	0.43662	0.28169
tip 2	1	0.6	0.408696	0.365217
tip 3	1	0.611111	0.541667	0.458333
Mean	1	0.582107	0.462327	0.368414
SD	0	0.0409915	0.0701141	0.088365
Fullerene Non Ac
tip 1	1	0.548077	0.942308	1.13462
tip 2	1	1.008	0.952	1.032
tip 3	1	1.15179	0.928571	1.30357
Mean	1	0.902621	0.94096	1.15673
SD	0	0.315348	0.0117723	0.13713
Porphyrin Ac
tip 1	1	0.457143	0.485714	0.451429
tip 2	1	0.455285	0.373984	0.325203
tip 3	1	0.545455	0.441558	0.649351
Mean	1	0.485961	0.433752	0.475327
SD	0	0.0515316	0.0562728	0.16339
Porphyrin NonAc
tip 1	1	0.819149	0.712766	0.670213
tip 2	1	0.773196	0.721649	0.639175
tip 3	1	0.819444	0.833333	1.13889
Mean	1	0.80393	0.755916	0.816092
SD	0	0.0266167	0.0671921	0.27998
Calix[4]arene Ac
tip 1	1	0.732558	0.465116	0.348837
tip 2	1	0.708333	0.527778	0.277778
tip 3	1	0.555556	0.412698	0.365079
Mean	1	0.665482	0.468531	0.330565
SD	0	0.0959668	0.0576156	0.0464306
Calix[4]arene Non Ac
tip 1	1	0.875	0.8125	0.697917
tip 2	1	0.571429	0.654762	0.702381
tip 3	1	1.125	1.0125	0.7
Mean	1	0.857143	0.826587	0.700099
SD	0	0.277217	0.179285	0.0022338

## Sheet: Figure 6
Panel a: blocking on model surfaces
	0 nM	1 nM	10 nM	100 nM	1 µM	10 µM	100 µM
tip 1	100	67.2727	39.0909	46.3636	44.5455	30	32.7273
tip 2	100	64.8148	48.1481	41.6667	34.2593	35.1852	37.963
tip 3	100	70.229	51.145	42.7481	41.9847	41.2214	38.9313
Panel b: blocking on living cells
	0 nM	10 nM	100 nM	1 µM	10 µM
	100	63.486	56.87	72.368	50.804
	100	103.513	81.536	66.502	35.327
	100	87.353	80.588	66.447	50.804
	100	101.037	52.384	70.711	43.096
		82.404	77.596	44.676	21.665
		96.071	88.929	55.199	36.215
		118.986		65.081	48.306
				58.908	46.218
Panel c: VSV infectivity assays
	SA Porphyrin					9-AcSA Porphrin					AcSA					SA					control
concentration (nM)	1	10	100	1000	10000	1	10	100	1000	10000	1	10	100	1000	10000	1	10	100	1000	10000
	61.1191	48.6384	87.3971	66.1178	44.0785	52.5108	48.2066	43.9024	18.0775	6.02582	102.597	97.2768	59.3974	55.9541	51.6783	81.779	99.8565	41.7986	56.0997	138.646	75.3927
	67.1449	74.4775	53.1982	103.357	46.3584	24.1033	61.9799	73.1707	31.8508	6.88666	68.3977	66.1178	50.1583	50.1583	60.038	85.2224	113.63	103.357	71.3268	91.3624	47.1204
	74.0316	110.187	105.636	50.1583	79.7973	52.5108	72.3099	53.3716	43.9024	17.2166	60.798	66.8778	53.9582	58.5181	114.756	121.377	88.6657	108.465	66.8778	48.8869	168.063
	78.3357	103.3	73.1707	49.0674	30.99	44.7633	42.1808	44.7633	38.7375	11.1908	116.212	75.7532	72.1976	68.8666	82.6399	82.6399	56.8149	100.717	45.5985	104.117	137.435
	72.3099	47.3458	105.882	68.8666	7.74749	60.2582	68.8666	45.6241	40.4591	5.16499	78.3357	90.3874	93.8307	82.6399	111.047	72.3099	89.5265	73.1707	120.836	82.6399	100.524
	100.317	76.6141	62.8407	43.0416	16.3558	24.1033	44.7633	49.9283	29.2683	2.5825	121.377	66.2841	64.5624	59.3974	86.0832	86.9441	93.8307	129.125	78.3357	74.8924	71.466
	81.779	98.7967	51.6499	100.178	12.0517	66.1178	65.3578	49.3984	50.9183	24.3192	41.3199	61.9799	84.3615	72.3099	68.0057	96.5168	98.0367	74.8924	97.274	55.0933	137.555
	104.117	78.3357	72.3099	50.7891	20.66	106.396	67.6377	72.9576	37.9987	49.3984	62.8407	80.0574	88.6657	69.7274	88.6657	111.716	54.7182	80.0574	72.3099	105.022	102.37
	75.9975	80.0574	88.6657	40.4591	16.3558	56.9981	67.6377	35.7188	39.2698	12.1596	63.7016	76.6141	85.2224	76.7574	107.604	53.1982	79.0374	85.8771	53.3716	104.161	51.6783
	65.7168	44.8798	98.5752	34.4333	22.4399	101.781	102.582	132.235	33.6598	9.6171	79.341	96.171	56.9012	64.9154	89.7596	66.5182	53.6955	57.7026	71.4491	49.9283	54.7182
	39.2698	40.8727	94.5681	38.4684	36.8655	28.0499	56.0997	76.1354	14.4256	6.4114	48.0855	79.341	41.6741	70.5254	65.7168	56.9012	72.1282	50.4898	64.5624	49.3984	120.076
	72.1282	89.7596	70.5254	63.3126	32.8584	52.894	45.6812	38.4684	45.5985	13.6242	102.582	114.604	73.7311	68.9225	105.788	30.4541	62.5111	33.6598	61.7097	53.9582	124.636
																					113.236
																					72.1976
																					91.197
																					95.7568
																					59.278
																					125.396
																					154.275
																					88.9582
																					122.618
																					112.199
																					81.7453
																					117.934
																					58.504
																					136.242
																					83.3482
																					80.1425
																					66.5182
																					118.611
																					72.9296
																					108.192
																					73.1707
																					82.6399
																					119.656
																					109.326
																					97.274
																					103.507
																					93.8389
																					61.4218
																					169.479
																					69.3839
